# Supplementary material for: Evaluation of two commercial kits and two laboratory-developed qPCR assays compared to LAMP for molecular diagnosis of malaria
Source: Malar J. 2022 Jun 27;21:204. doi: 10.1186/s12936-022-04219-1 (PMC9238120; doi:10.1186/s12936-022-04219-1)
Supplement: Supplementary file 2 — Additional file 2. Results of the microscopic diagnosis and molecular assays for each included sample. A table detailing the results of: microscopic diagnosis (species identification and parasite densities), LAMP Alethia® Malaria and the four different qPCR methods tested in this study for the 183 included samples. [file 12936_2022_4219_MOESM2_ESM.xlsx]

## Sheet: Feuil1
Number of sample	Microscopic Diagnosis	Parasite density p/µL	Alethia® Malaria (Meridian Bioscience)	PlasmodiumTypage qPCR (Bio-Evolution)		AMPLIQUICK® MALARIA qPCR (Biosynex)			In-house HRM-qPCR				In-house TaqMan-qPCR
				Results	Ct	Results	Ct pf	Ct pan	Results	Ct	Tm1	Tm2	Results	Ct Pf	Ct Pan
1	NEG	0	POS	PF	33	Pf+/Pan+	33	32.1992	Pf+/Pan+	30.4426	75.1918	70.6889	Pf+/Pan+	30.5168	31.9996
2	NEG	0	POS	PO	34	Pan+	NA	30.3	Pan+	29.6764	75.2644	NA	Pan+	NA	29.7552
3	NEG	0	POS	NEG	NA	NEG	NA	NA	Pan+	37.4531	75.3965	NA	Pan+	NA	36.6397
4	NEG	0	POS	PF	39	Pf+/Pan+	47.1	48.5	Pf+/Pan+	33.8917	73.8947	71.4008	Pf+	36.1617	NA
5	PV	4500	NA	PV	30	Pan+	NA	23.8	Pan+	23.8855	75.314	NA	Pan+	NA	25.1588
6	PV	3150	NA	PV	24	Pan+	NA	22.5	Pan+	22.4208	75.1695	NA	Pan+	NA	22.6056
7	PV	27000	NA	PV	20	Pan+	NA	18.9	Pan+	18.8938	75.2425	NA	Pan+	NA	19.259
8	PM	232	NA	PO PM PF	21	Pf+/Pan+	25.6	23.3	Pf+/Pan+	22.9324	75.6382	71.159	Pf+/Pan+	23.9586	23.4139
9	PV	900	NA	PV	27	Pan+	NA	22.9	Pan+	22.8843	75.1432	NA	Pan+	NA	23.5807
10	PO	896	NA	PF	34	Pf+/Pan+	35	32.8	Pf+/Pan+	31.717	75.337	70.6897	Pf+/Pan+	32.5116	31.8567
11	PO	1072	NA	PO	25	Pan+	NA	21.3	Pan+	20.6795	75.3121	NA	Pan+	NA	21.2006
12	PO	1350	NA	PO	25	Pan+	NA	21.7	Pan+	21.1891	75.2881	NA	Pan+	NA	21.4209
13	PO	1280	NA	PO	28	Pan+	NA	25.1	Pan+	25.1665	75.1918	NA	Pan+	NA	24.4266
14	PM	2700	NA	PM	26	Pan+	NA	22.7	Pan+	22.7729	75.3381	NA	Pan+	NA	25.447
15	PO	32	POS	PO	30	Pan+	NA	25.7	Pan+	25.5857	75.2666	NA	Pan+	NA	25.7012
16	PO	5400	NA	PO	24	Pan+	NA	18.4	Pan+	18.5753	75.2388	NA	Pan+	NA	18.8094
17	PO	3072	NA	PM	27	Pan+	NA	25.2243	Pan+	25.0851	75.2636	NA	Pan+	NA	25.4761
18	PO	6300	NA	PO	27	Pan+	NA	22.7	Pan+	22.2184	75.2395	NA	Pan+	NA	22.6096
19	PO	344	POS	PO	29	Pan+	NA	25.1	Pan+	24.8628	75.1188	NA	Pan+	NA	24.6216
20	PO	80	POS	PO	32	Pan+	NA	28.6	Pan+	28.1329	75.3121	NA	Pan+	NA	28.1821
21	PM	24300	NA	PM	27	Pan+	NA	25	Pan+	23.6206	75.2892	NA	Pan+	NA	24.7614
22	PSP	2208	NA	PM	30	Pan+	NA	28.6	Pan+	28.8864	75.3622	NA	Pan+	NA	28.5778
23	PO	640	POS	PO	31	Pan+	NA	27.9	Pan+	18.2924	75.2662	NA	Pan+	NA	27.7416
24	PSP	360	NA	PM	30	Pan+	NA	29	Pan+	29.3305	75.118	NA	Pan+	NA	28.824
25	NEG	0	POS	PM	37	Pan+	NA	33	Pan+	33.5395	75.6128	NA	Pan+	NA	34.1477
26	PO	424	NA	PO	26	Pan+	NA	23.2	Pan+	22.4008	75.2629	NA	Pan+	NA	23.1799
27	PO	4050	NA	PO	27	Pan+	NA	23.8	Pan+	22.9909	75.3121	NA	Pan+	NA	23.6314
28	PO	4500	NA	PO	27	Pan+	NA	22.9	Pan+	23.2592	75.4092	NA	Pan+	NA	23.4948
29	PO	304	POS	PO	29	Pan+	NA	25.3	Pan+	24.7032	75.3859	NA	Pan+	NA	24.9916
30	PO	120	NA	PO	31	Pan+	NA	30.9	Pan+	30.8384	75.1932	NA	Pan+	NA	30.148
31	PO	1350	NA	PO	28	Pan+	NA	25.3	Pan+	25.1654	75.1895	NA	Pan+	NA	25.5223
32	PO	1344	NA	PO	28	Pan+	NA	26.3	Pan+	25.8311	75.2625	NA	Pan+	NA	26.0062
33	PV	18450	NA	PV	21	Pan+	NA	19.3	Pan+	18.72	75.2388	NA	Pan+	NA	19.4836
34	NEG	0	POS	PF	35	Pf+/Pan+	34.6	33.8	Pf+/Pan+	32.4427	75.2388	70.8082	Pf+/Pan+	33.5037	34.2305
35	NEG	0	POS	PF	34	Pf+/Pan+	34.3	33.7	Pf+/Pan+	31.9336	75.2877	70.6645	Pf+/Pan+	32.3336	32.8223
36	PO	7200	NA	PO	27	Pan+	NA	24.1	Pan+	21.2474	75.3129	NA	Pan+	NA	23.4439
37	NEG	0	POS	NEG	NA	NEG	NA	NA	NEG	NA	NA	NA	Pf+	37.521	NA
38	PM	3870	NA	PM	29	Pan+	NA	28.9	Pan+	29.4513	75.4685	NA	Pan+	NA	28.8288
39	PO	225	NA	PO	31	Pan+	NA	27.8	Pan+	27.7601	75.2129	NA	Pan+	NA	27.7592
40	PM	576	POS	PM	32	Pan+	NA	28.8	Pan+	28.7682	75.2621	NA	Pan+	NA	28.6065
41	PF	211500	NA	PF	21	Pf+/Pan+	18.4	18.3	Pf+/Pan+	16.7431	75.4314	70.8082	Pf+/Pan+	18.0046	18.4079
42	NEG	0	POS	PF	30	Pf+/Pan+	31.3	30.5	Pf+/Pan+	20.8793	75.2395	70.9534	Pf+/Pan+	30.0459	29.9741
43	PO	765	NA	PO	26	Pan+	NA	22.3	Pan+	23.3236	75.2884	NA	Pan+	NA	23.4028
44	PO	585	NA	PO	25	Pan+	NA	20.9	Pan+	21.1617	75.1673	70.1829	Pan+	NA	20.8662
45	PM	2475	POS	PM	26	Pan+	NA	24.5	Pan+	23.655	75.22	NA	Pan+	NA	24.6463
46	PV	30150	NA	PO	21	Pan+	NA	18.6	Pan+	18.8313	75.3914	NA	Pan+	NA	18.9942
47	NEG	0	POS	PF	30	Pf+/Pan+	31.6	30.9	Pf+/Pan+	29.1738	75.287	71.2657	Pf+/Pan+	29.4386	30.6837
48	NEG	0	POS	PF	34	Pf+/Pan+	33.3	32.8	Pf+/Pan+	31.7247	75.2388	70.8082	Pf+/Pan+	31.8	32.3
49	PO	880	NA	PO	29	Pan+	NA	24.9	Pan+	25.0487	75.4807	NA	Pan+	NA	24.8249
50	PO	63000	NA	PO	24	Pan+	NA	20.6	Pan+	20.6154	75.3855	NA	Pan+	NA	20.8441
51	NEG	0	POS	PF	32	Pf+/Pan+	31.2	30.7	Pf+/Pan+	27.9522	75.3844	71.026	Pf+/Pan+	27.1841	28.7447
52	PM	1856	NA	PM	27	Pan+	NA	23.8	Pan+	23.6212	75.527	NA	Pan+	NA	23.7064
53	NEG	0	POS	NEG	NA	Pf+/Pan+	36.9	36.3	Pf+/Pan+	34.234	75.2388	71.5306	Pf+/Pan+	34.8735	34.691
54	PO	9450	POS	PO	26	Pan+	NA	22.8	Pan+	15.3421	75.4077	NA	Pan+	NA	22.9169
55	PO	4500	NA	PO	28	Pan+	NA	23.9	Pan+	24.1306	75.48	NA	Pan+	NA	23.9793
56	PO	1620	NA	PO	28	Pan+	NA	23.4	Pan+	23.3995	75.4811	NA	Pan+	NA	23.37
57	PO	5850	POS	PO	28	Pan+	NA	23.2	Pan+	22.8527	75.3855	NA	Pan+	NA	23.2665
58	NEG	0	POS	NEG	NA	NEG	NA	NA	NEG	NA	NA	NA	Pf+/Pan+	37.442	37.445
59	NEG	0	NEG	NEG	NA	NEG	NA	NA	NEG	NA	NA	NA	NEG	NA	NA
60	NEG	0	NEG	NEG	NA	NEG	NA	NA	NEG	NA	NA	NA	NEG	NA	NA
61	PM	5400	POS	PM	25	Pan+	NA	20.5	Pan+	23.3526	75.4099	NA	Pan+	NA	23.6838
62	NEG	0	NEG	NEG	NA	NEG	NA	NA	NEG	NA	NA	NA	NEG	NA	NA
63	NEG	0	NEG	NEG	NA	NEG	NA	NA	NEG	NA	NA	NA	NEG	NA	NA
64	NEG	0	NEG	NEG	NA	NEG	NA	NA	NEG	NA	NA	NA	NEG	NA	NA
65	PSP	4500	POS	PF PM	30	Pf+/Pan+	33.5	27.4	Pf+/Pan+	27.2265	75.3129	70.9786	Pf+/Pan+	29.292	26.9074
66	PF	373500	POS	PF	15	Pf+/Pan+	16.7	16	Pf+/Pan+	14.6996	75.4074	70.9286	Pf+/Pan+	15.5257	16.0301
67	NEG	0	NEG	NEG	NA	NEG	NA	NA	NEG	NA	NA	NA	NEG	NA	NA
68	NEG	0	NEG	NEG	NA	NEG	NA	NA	NEG	NA	NA	NA	NEG	NA	NA
69	PF	135000	POS	PF	20	Pf+/Pan+	18.7	18.2	Pf+/Pan+	15.7065	75.2632	70.6159	Pf+/Pan+	17.02	17.5259
70	NEG	0	POS	PF	37	Pf+/Pan+	34.5	34.5	Pf+/Pan+	35.9728	75.2366	70.6357	Pf+/Pan+	33.9934	34.9662
71	NEG	0	NEG	NEG	NA	NEG	NA	NA	NEG	NA	NA	NA	NEG	NA	NA
72	PM	450	POS	PF PM	31	Pf+/Pan+	32.4	29.6	Pf+/Pan+	28.9983	75.3836	70.9531	Pf+/Pan+	30.4636	29.3991
73	PF	5850	POS	PF	22	Pf+/Pan+	24.1	23.3	Pf+/Pan+	21.4349	75.4318	70.7363	Pf+/Pan+	23.1675	23.8953
74	PF	166500	POS	PF	25	Pf+/Pan+	24.1	23.2	Pf+/Pan+	22.2076	75.457	70.8097	Pf+/Pan+	21.563	22.348
75	PF	585000	POS	PF	18	Pf+/Pan+	11.9	15.6	Pf+/Pan+	11.2137	75.4099	70.9794	Pf+/Pan+	14.5561	15.3374
76	PF	12150	POS	PF	25	Pf+/Pan+	23.6	22.9	Pf+/Pan+	20.5496	75.4099	70.9553	Pf+/Pan+	21.771	22.6101
77	NEG	0	NEG	NEG	NA	NEG	NA	NA	NEG	NA	NA	NA	NEG	NA	NA
78	NEG	0	NEG	NEG	NA	NEG	NA	NA	NEG	NA	NA	NA	NEG	NA	NA
79	NEG	0	NEG	NEG	NA	NEG	NA	NA	NEG	NA	NA	NA	NEG	NA	NA
80	NEG	0	NEG	NEG	NA	NEG	NA	NA	NEG	NA	NA	NA	NEG	NA	NA
81	NEG	0	NEG	NEG	NA	NEG	NA	NA	NEG	NA	NA	NA	NEG	NA	NA
82	NEG	0	NEG	NEG	NA	NEG	NA	NA	NEG	NA	NA	NA	NEG	NA	NA
83	PF	18000	POS	PF	25	Pf+/Pan+	21.6	21	Pf+/Pan+	22.343	75.375	70.119	Pf+/Pan+	23.3658	22.871
84	PF	8550	POS	PF	26	Pf+/Pan+	25.1	23.3	Pf+/Pan+	23.4351	75.2388	70.9768	Pf+/Pan+	22.8555	23.3393
85	PF	32850	POS	PF	26	Pf+/Pan+	21.1	20.8	Pf+/Pan+	19.3828	75.2399	70.6648	Pf+/Pan+	20.6267	20.8845
86	NEG	0	NEG	NEG	NA	NEG	NA	NA	NEG	NA	NA	NA	NEG	NA	NA
87	NEG	0	NEG	NEG	NA	NEG	NA	NA	NEG	NA	NA	NA	NEG	NA	NA
88	PO	88	POS	PO	33	Pan+	NA	29.1	Pan+	28.9551	75.3114	NA	Pan+	NA	30.8293
89	NEG	0	NEG	NEG	NA	NEG	NA	NA	NEG	NA	NA	NA	NEG	NA	NA
90	NEG	0	NEG	NEG	NA	NEG	NA	NA	NEG	NA	NA	NA	NEG	NA	NA
91	PO	120	POS	PO	32	Pan+	NA	27.8	Pan+	27.9326	75.3596	NA	Pan+	NA	27.5974
92	PF	56	POS	PF	39	Pf+/Pan+	38.06	39.2	Pf+/Pan+	31.861	75.3114	70.8182	Pf+	35.3325	NA
93	PF	568	POS	PF	29	Pf+/Pan+	29.2	29.3	Pf+/Pan+	27.9678	75.264	70.857	Pf+/Pan+	28.8026	28.811
94	PF	144000	POS	PF	19	Pf+/Pan+	17.1	16.3	Pf+/Pan+	16.363	75.0488	70.666	Pf+/Pan+	16.3276	16.8099
95	PO	4320	POS	PO	27	Pan+	NA	22.4	Pan+	22.9392	75.0247	NA	Pan+	NA	22.5753
96	PV	81000	POS	PV	20	Pan+	NA	17.8	Pan+	18.3305	75.001	NA	Pan+	NA	18.103
97	PF	6300	POS	PF	25	Pf+/Pan+	24	22.8	Pf+/Pan+	19.0455	75.0465	70.5196	Pf+/Pan+	21.881	22.7621
98	NEG	0	NEG	NEG	NA	NEG	NA	NA	NEG	NA	NA	NA	NEG	NA	NA
99	NEG	0	NEG	NEG	NA	NEG	NA	NA	NEG	NA	NA	NA	NEG	NA	NA
100	PF	94500	POS	PF	23	Pf+/Pan+	21.5	20.7	Pf+/Pan+	21.3931	75.191	70.3992	Pf+/Pan+	22.8418	23.292
101	PF	2700	POS	PF	25	Pf+/Pan+	23.4	22.6	Pf+/Pan+	20.2443	74.9984	70.5919	Pf+/Pan+	22.1492	22.9222
102	NEG	0	NEG	NEG	NA	NEG	NA	NA	NEG	NA	NA	NA	NEG	NA	NA
103	PO	3600	POS	PO	26	Pan+	NA	22.3	Pan+	21.9792	75.1429	NA	Pan+	NA	21.8545
104	PF	13950	POS	PF	19	Pf+/Pan+	18.6	17.8	Pf+/Pan+	15.6395	75.2162	70.4967	Pf+/Pan+	17.2688	18.3868
105	PSP	1350	POS	PV	24	Pan+	NA	21.8	Pan+	21.1915	75.2892	NA	Pan+	NA	24.9058
106	PF	17550	POS	PF	24	Pf+/Pan+	22	21.3	Pf+/Pan+	20.0009	75.167	70.8671	Pf+/Pan+	20.1958	21.0102
107	NEG	0	NEG	NEG	NA	NEG	NA	NA	NEG	NA	NA	NA	NEG	NA	NA
108	NEG	0	POS	NEG	NA	Pf+/Pan+	37.3	36.6	PF+	39.5291	70.3695	NA	Pf+/Pan+	37.4944	37.4245
109	PO	765	POS	PO	29	Pan+	NA	24.7	Pan+	24.6469	75.0948	NA	Pan+	NA	24.5018
110	PF	81000	POS	PF	22	Pf+/Pan+	19.1	19.8	Pf+/Pan+	17.5686	75.433	70.8915	Pf+/Pan+	17.9698	18.8456
111	PF	7650	POS	PF	25	Pf+/Pan+	23.12	22.3	Pf+/Pan+	20.6113	75.6985	71.2053	Pf+/Pan+	21.8278	22.2582
112	PO	33300	POS	PO	27	Pan+	NA	22.3	Pan+	22.2006	75.4572	NA	Pan+	NA	21.1001
113	NEG	0	NEG	NEG	NA	NEG	NA	NA	NEG	NA	NA	NA	NEG	NA	NA
114	NEG	0	POS	PF	32	Pf+/Pan+	31.2	30.2	Pf+/Pan+	30.4171	75.284	70.8509	Pf+/Pan+	28.325	29.9728
115	PF	1260	POS	PF	29	Pf+/Pan+	27.8	26.8	Pf+/Pan+	25.6554	75.555	71.0859	Pf+/Pan+	25.406	26.6083
116	PF	495000	POS	PF	20	Pf+/Pan+	17.7	16.9	Pf+/Pan+	9.091	75.4584	71.255	Pf+/Pan+	16.3543	16.9264
117	NEG	0	POS	PF	36	Pf+/Pan+	35.1	34.1	Pf+/Pan+	33.3862	75.6391	71.0388	Pf+/Pan+	32.5468	34.0451
118	PF	112	POS	PF	31	Pf+/Pan+	29.2	27.9	Pf+/Pan+	26.6419	75.8338	71.4514	Pf+/Pan+	26.3969	27.2556
119	NEG	0	NEG	NEG	NA	NEG	NA	NA	NEG	NA	NA	NA	NEG	NA	NA
120	NEG	0	NEG	NEG	NA	NEG	NA	NA	NEG	NA	NA	NA	NEG	NA	NA
121	NEG	0	NEG	NEG	NA	NEG	NA	NA	NEG	NA	NA	NA	NEG	NA	NA
122	NEG	0	NEG	NEG	NA	NEG	NA	NA	NEG	NA	NA	NA	NEG	NA	NA
123	NEG	0	NEG	NEG	NA	NEG	NA	NA	NEG	NA	NA	NA	NEG	NA	NA
124	NEG	0	NEG	NEG	NA	NEG	NA	NA	NEG	NA	NA	NA	NEG	NA	NA
125	PF	32	POS	PF	36	Pf+/Pan+	34	32.4	Pf+/Pan+	28.7696	75.53	70.9884	Pf+/Pan+	30.0984	31.5323
126	NEG	0	NEG	NEG	NA	NEG	NA	NA	NEG	NA	NA	NA	NEG	NA	NA
127	PF	13500	POS	PF	27	Pf+/Pan+	24.3	23.4	Pf+/Pan+	18.6448	75.5294	71.012	Pf+/Pan+	23.2	24
128	NEG	0	NEG	NEG	NA	NEG	NA	NA	NEG	NA	NA	NA	NEG	NA	NA
129	NEG	0	NEG	NEG	NA	NEG	NA	NA	NEG	NA	NA	NA	NEG	NA	NA
130	NEG	0	NEG	NEG	NA	NEG	NA	NA	NEG	NA	NA	NA	NEG	NA	NA
131	PO	80	POS	PO	31	Pan+	NA	27.9	pan+	27.7766	75.1429	NA	Pan+	NA	27.475
132	PF	7200	POS	PF	23	Pf+/Pan+	20.9	20.2	Pf+/Pan+	17.5401	75.0704	70.4564	Pf+/Pan+	19.4399	19.9627
133	PF	2400	POS	PF	27	Pf+/Pan+	25.4	24.4	Pf+/Pan+	22.7668	75.2651	70.9168	Pf+/Pan+	20.6937	21.5312
134	PF	4500	POS	PF	26	Pf+/Pan+	23.8	23.1	Pf+/Pan+	21.1279	75.4103	71.0137	Pf+/Pan+	21.6611	22.6145
135	NEG	0	NEG	NEG	NA	NEG	NA	NA	NEG	NA	NA	NA	NEG	NA	NA
136	NEG	0	NEG	NEG	NA	NEG	NA	NA	NEG	NA	NA	NA	NEG	NA	NA
137	NEG	0	NEG	NEG	NA	NEG	NA	NA	NEG	NA	NA	NA	NEG	NA	NA
138	PF	2385	POS	PF	26	Pf+/Pan+	24.6	23.9	Pf+/Pan+	13.9704	75.3623	70.8933	Pf+/Pan+	22.5664	23.4615
139	PF	2700	POS	PF	28	Pf+/Pan+	25.7	24.7	Pf+/Pan+	23.4718	75.4464	70.8945	Pf+/Pan+	23.5373	24.5117
140	PF	5850	POS	PF	26	Pf+/Pan+	26	25	Pf+/Pan+	22.0963	75.1909	70.6494	Pf+/Pan+	23.4078	23.6236
141	PF	4500	POS	PF	27	Pf+/Pan+	25.2	24.2	Pf+/Pan+	22.3029	75.2875	70.8185	Pf+/Pan+	22.0564	22.8269
142	PF	14400	POS	PF	26	Pf+/Pan+	24.3	23.4	Pf+/Pan+	22.1351	75.4563	70.9389	Pf+/Pan+	23.0427	23.3106
143	PV	112.5	POS	PV	31	Pan+	NA	28.2	Pan+	26.8013	75.2636	NA	Pan+	NA	27.7947
144	PF	900	POS	PF	30	Pf+/Pan+	28.4	27.5	Pf+/Pan+	25.8066	75.2162	70.6264	Pf+/Pan+	26.4041	26.7137
145	PF	107100	POS	PF	23	Pf+/Pan+	21.8	21.1	Pf+/Pan+	18.1326	75.2893	70.7236	Pf+/Pan+	17.1139	18.2968
146	NEG	0	NEG	NEG	NA	NEG	NA	NA	NEG	NA	NA	NA	NEG	NA	NA
147	NEG	0	NEG	NEG	NA	NEG	NA	NA	NEG	NA	NA	NA	NEG	NA	NA
148	PF	27000	POS	PF	26	Pf+/Pan+	23.4	22.7	Pf+/Pan+	20.7613	75.2412	70.7722	Pf+/Pan+	20.0846	20.9505
149	PF	67500	POS	PF	24	Pf+/Pan+	20.8	20.2	Pf+/Pan+	20.0971	75.5178	70.9175	Pf+/Pan+	20.4966	20.5609
150	PF	18000	POS	PF	23	Pf+/Pan+	21.9	20.9	Pf+/Pan+	19.3032	75.4563	71.0356	Pf+/Pan+	19.7125	20.7569
151	PF	315	POS	PF	30	Pf+/Pan+	29	28.1	Pf+/Pan+	26.8138	75.3597	71.0114	Pf+/Pan+	25.3656	26.3255
152	PSP	3600	POS	PM	28	Pan+	NA	26.7	Pan+	27.771	75.495	NA	Pan+	NA	26.1437
153	PF	54000	POS	PF	24	Pf+/Pan+	21.1	19.4	Pf+/Pan+	19.7591	75.4086	70.8912	Pf+/Pan+	20.232	21.3753
154	PF	9000	POS	PF	27	Pf+/Pan+	25.8	24.8	Pf+/Pan+	22.9476	75.3609	70.771	Pf+/Pan+	22.9246	24.1833
155	PF	48	POS	PF	32	Pf+/Pan+	30.2	29.2	Pf+/Pan+	28.8781	75.2648	70.6267	Pf+/Pan+	27.7959	28.3962
156	PF	90000	POS	PF	20	Pf+/Pan+	17.6	16.6	Pf+/Pan+	15.7639	75.0957	70.4817	Pf+/Pan+	16.4824	17.2706
157	PM	2250	POS	PM	27	Pan+	NA	23.4	Pan+	24.9968	75.3237	NA	Pan+	NA	24.7913
158	PF	103500	POS	PF	22	Pf+/Pan+	20.4	19.4	Pf+/Pan+	16.9628	75.1417	70.6243	Pf+/Pan+	18.2392	19.0224
159	NEG	0	NEG	NEG	NA	NEG	NA	NA	NEG	NA	NA	NA	NEG	NA	NA
160	PF	184500	POS	PF	20	Pf+/Pan+	17.9	16.4	Pf+/Pan+	14.5729	75.2869	70.7454	Pf+/Pan+	15.8056	16.5141
161	PF	768	POS	PF	28	Pf+/Pan+	25.5	26.3	Pf+/Pan+	24.0519	75.2628	70.9145	Pf+/Pan+	24.3777	25.5007
162	PF	4950	POS	PF	25	Pf+/Pan+	23.7	21.7	Pf+/Pan+	21.3574	75.215	70.601	Pf+/Pan+	21.6923	23.018
163	PF	8100	POS	PF	25	Pf+/Pan+	22.1	23.1	Pf+/Pan+	19.4248	75.4333	70.916	Pf+/Pan+	20.9134	21.8404
164	PF	99000	POS	PF	22	Pf+/Pan+	20	19.2	Pf+/Pan+	17.8068	75.2162	70.6264	Pf+/Pan+	20.2495	21.0554
165	PF	3150	POS	PF	23	Pf+/Pan+	20.5	19.9	Pf+/Pan+	19.309	75.3125	71.0126	Pf+/Pan+	19.1718	20.1091
166	PF	1800	POS	PF	26	Pf+/Pan+	24.2	23.4	Pf+/Pan+	22.2843	75.0681	70.4541	Pf+/Pan+	21.4683	22.4286
167	PF	161100	POS	PF	22	Pf+/Pan+	19.8	19.2	Pf+/Pan+	17.5665	75.0931	70.5757	Pf+/Pan+	17.8369	18.8184
168	NEG	0	NEG	NEG	NA	NEG	NA	NA	NEG	NA	NA	NA	NEG	NA	NA
169	PF	900	POS	PF	26	Pf+/Pan+	24.1	23.1	Pf+/Pan+	21.3074	75.0934	70.7934	Pf+/Pan+	21.9383	22.9564
170	PM	10800	POS	PM	30	Pan+	NA	24.8	Pan+	25.977	75.348	NA	Pf+/Pan+	36.5388	25.0512
171	PM	1395	POS	PM	26	Pan+	NA	23.1	Pan+	21.9652	75.1426	NA	Pan+	NA	23.2936
172	PF	2610	POS	PF	24	Pf+/Pan+	21.8	21.4	Pf+/Pan+	16.8884	75.0948	70.7466	Pf+/Pan+	20.1095	20.9269
173	PF	225	NA	PF	29	Pf+/Pan+	26.3	24.1	Pf+/Pan+	25.2844	75.1917	70.5778	Pf+/Pan+	25.1	25.5
174	PF	2610	POS	PF	25	Pf+/Pan+	20.4	13.8	Pf+/Pan+	20.9581	75.3841	70.9634	Pf+/Pan+	20.7003	21.7793
175	PF	65700	POS	PF	22	Pf+/Pan+	20	19.2	Pf+/Pan+	17.5555	75.1647	70.7439	Pf+/Pan+	18.2923	19.2984
176	NEG	0	NEG	NEG	NA	NEG	NA	NA	NEG	NA	NA	NA	NEG	NA	NA
177	PF	58950	POS	PF	23	Pf+/Pan+	21	20.2	Pf+/Pan+	18.6692	75.2866	70.721	Pf+/Pan+	18.6482	19.9485
178	PF	6300	POS	PF	25	Pf+/Pan+	23.6	22.8	Pf+/Pan+	21.4878	75.2869	70.7454	Pf+/Pan+	21.2767	22.5306
179	PF	225	POS	PF	31	Pf+/Pan+	29.2	28.2	Pf+/Pan+	27.6189	75.3111	70.9628	Pf+/Pan+	26.1188	27.687
180	PF	4185	POS	PF	25	Pf+/Pan+	22.1	21.5	Pf+/Pan+	20.6897	75.2636	70.8429	Pf+/Pan+	20.4781	21.2561
181	PO	2250	POS	PO	28	Pan+	NA	23.8	Pan+	25.0668	75.3367	NA	Pan+	NA	23.8973
182	NEG	0	NEG	NEG	NA	NEG	NA	NA	NEG	NA	NA	NA	NEG	NA	NA
183	NEG	0	NEG	NEG	NA	NEG	NA	NA	NEG	NA	NA	NA	NEG	NA	NA
Additional file 2: Table S1. Results of the microscopic diagnosis and molecular assays for each included sample
	POS: Positive
	NEG: Negative
	NA: Not applicable
	Ct: Cycle threshold
	Tm: Melting temperature
	Ci: internal control
